# Supplementary material for: Insights into Carbon Sphere Formation from Glucose and Levoglucosan During Hydrothermal Carbonisation
Source: Molecules. 2026 Apr 21;31(8):1363. doi: 10.3390/molecules31081363 (PMC13118356; doi:10.3390/molecules31081363)
Supplement: Supplementary file 1 [file molecules-31-01363-s001.zip]

Archive with 1 entries (1 files):
- molecules-4254363-supplementary.pdf
